# Supplementary material for: Pathway-Level Reorganization of Genetic Signals Associated with Low Bone Mineral Density Across the Menopausal Transition
Source: Int J Mol Sci. 2026 May 15;27(10):4447. doi: 10.3390/ijms27104447 (PMC13207153; doi:10.3390/ijms27104447)
Supplement: Supplementary file 1 [file ijms-27-04447-s001.zip]

Archive with 2 entries (2 files):
- Supplementary Figures S1 & S2.pdf
- Supplementary Tables S1-S4.pdf
